# Supplementary material for: Systematic STR analysis of old post-vasectomy seminal fluid stains to examine evidence stored for 16 years
Source: Sci Rep. 2021 Apr 26;11:8918. doi: 10.1038/s41598-021-87937-x (PMC8076208; doi:10.1038/s41598-021-87937-x)
Supplement: Supplementary file 7 — Supplementary Information 7. [file 41598_2021_87937_MOESM7_ESM.xlsx]

## Sheet: Planilha1
					table of Frequency
D3S1358						D1S1656						D2S441						D10S1248						D13S317						PENTA E						D16S539						D18S51						D2S1338
Alleles	Number	Frequency	Alelos unitários	Number	Frequency	Alleles	Number	Frequency	Alelos unitários	Number	Frequency	Alleles	Number	Frequency	Alelos unitários	Number	Frequency	Alleles	Number	Frequency	Alelos unitários	Number	Frequency	Alleles	Number	Frequency	Alelos unitários	Number	Frequency	Alleles	Number	Frequency	Alelos unitários	Number	Frequency	Alleles	Number	Frequency	Alelos unitários	Number	Frequency	Alleles	Number	Frequency	Alelos unitários	Number	Frequency	Alleles	Number
14.15	4	0.0444444	14	13	0.0722222	10.15	1	0.0111111	10	1	0.00555556	9.14	1	0.0111111	9	1	0.00555556	11.13	3	0.0333333	11	9	0.05	5.12	1	0.0111111	5	1	0.00555556	5	1	0.0111111	5	8	0.0444444	8.9	1	0.0111111	8	1	0.00555556	9.14	1	0.0111111	9	2	0.0111111	8.26	1
14.16	6	0.0666667	15	51	0.283333	11.12	3	0.0333333	11	12	0.0666667	10	4	0.0444444	10	34	0.188889	11.14	6	0.0666667	12	8	0.0444444	8.9	2	0.0222222	8	15	0.0833333	5.7	1	0.0111111	7	20	0.111111	9	4	0.0444444	9	40	0.222222	9.17	1	0.0111111	11	1	0.00555556	15.27	1
14.17	2	0.0222222	16	48	0.266667	11.13	2	0.0222222	12	15	0.0833333	10.11	13	0.144444	11	63	0.35	12.13	4	0.0444444	13	43	0.238889	8.11	3	0.0333333	9	17	0.0944444	5.1	1	0.0111111	8	10	0.0555556	9.1	4	0.0444444	10	15	0.0833333	11.19	1	0.0111111	12	21	0.116667	16.17	1
14.18	1	0.0111111	17	43	0.238889	11.15	2	0.0222222	13	18	0.1	10,11.3	1	0.0111111	11.3	12	0.0666667	12.14	2	0.0222222	14	59	0.327778	8.12	8	0.0888889	10	5	0.0277778	5.12	1	0.0111111	9	10	0.0555556	9.11	10	0.111111	11	50	0.277778	12	2	0.0222222	13	23	0.127778	16.18	1
15	6	0.0666667	18	22	0.122222	11,16.3	1	0.0111111	14	27	0.15	10.13	3	0.0333333	12	13	0.0722222	12.15	2	0.0222222	15	38	0.211111	8.13	1	0.0111111	11	63	0.35	5.13	1	0.0111111	10	16	0.0888889	9.12	9	0.1	12	46	0.255556	12.13	4	0.0444444	14	18	0.1	16.19	1
15.16	12	0.133333	19	3	0.0166667	11,17.3	3	0.0333333	14.3	2	0.0111111	10.14	8	0.0888889	12.3	2	0.0111111	13	3	0.0333333	16	21	0.116667	8.14	1	0.0111111	12	56	0.311111	5.16	1	0.0111111	11	20	0.111111	9.13	6	0.0666667	13	24	0.133333	12.14	5	0.0555556	15	22	0.122222	16.2	2
15.17	12	0.133333				11,18.3	1	0.0111111	15	30	0.166667	10.16	1	0.0111111	13	6	0.0333333	13.14	13	0.144444	17	2	0.0111111	9.1	1	0.0111111	13	16	0.0888889	5.2	1	0.0111111	12	28	0.155556	9.14	2	0.0222222	14	4	0.0222222	12.16	3	0.0333333	16	28	0.155556	16.22	1
15.18	9	0.1				12	1	0.0111111	15.3	5	0.0277778	11	11	0.122222	13.3	1	0.00555556	13.15	11	0.122222				9.11	7	0.0777778	14	7	0.0388889	7	1	0.0111111	13	19	0.105556	10.11	4	0.0444444				12.18	3	0.0333333	17	28	0.155556	16.23	1
15.19	2	0.0222222				12.14	4	0.0444444	16	17	0.0944444	11,11.3	8	0.0888889	14	41	0.227778	13.16	5	0.0555556				9.12	5	0.0555556				7.8	2	0.0222222	14	9	0.05	10.12	5	0.0555556				12.19	1	0.0111111	18	18	0.1	16.24	1
16	10	0.111111				12.15	3	0.0333333	16.3	10	0.0555556	11.12	4	0.0444444	15	6	0.0333333	13.17	1	0.0111111				9.13	2	0.0222222				7.1	1	0.0111111	15	16	0.0888889	10.13	2	0.0222222				12.2	1	0.0111111	19	9	0.05	16.25	2
16.17	7	0.0777778				12,16.3	1	0.0111111	17	2	0.0111111	11.13	2	0.0222222	16	1	0.00555556	14	6	0.0666667				10.11	3	0.0333333				7.11	1	0.0111111	16	6	0.0333333	11	6	0.0666667				13	1	0.0111111	20	9	0.05	17	5
16.18	3	0.0333333				12,17.3	2	0.0222222	17.3	26	0.144444	11.14	13	0.144444				14.15	16	0.177778				10.12	1	0.0111111				7.12	4	0.0444444	17	12	0.0666667	11.12	16	0.177778				13.14	1	0.0111111	21	1	0.00555556	17.18	1
17	7	0.0777778				13	3	0.0333333	18.3	10	0.0555556	11.15	1	0.0111111				14.16	9	0.1				11	12	0.133333				7.13	2	0.0222222	18	1	0.00555556	11.13	7	0.0777778				13.15	2	0.0222222				17.19	8
17.18	7	0.0777778				13.14	1	0.0111111	19.3	4	0.0222222	11.3,14	3	0.0333333				14.17	1	0.0111111				11.12	19	0.211111				7.14	4	0.0444444	19	3	0.0166667	11.14	1	0.0111111				13.16	6	0.0666667				17.2	4
17.19	1	0.0111111				13.15	3	0.0333333	20.3	1	0.00555556	12	1	0.0111111				15	3	0.0333333				11.13	4	0.0444444				7.15	1	0.0111111	20	1	0.00555556	12	4	0.0444444				13.17	3	0.0333333				17.22	4
18	1	0.0111111				13.16	1	0.0111111				12,12.3	1	0.0111111				15.16	3	0.0333333				11.14	3	0.0333333				7.17	1	0.0111111	22	1	0.00555556	12.13	7	0.0777778				13.19	4	0.0444444				17.23	2
						13,16.3	2	0.0222222				12,13.3	1	0.0111111				16	2	0.0222222				12	6	0.0666667				7.19	1	0.0111111				12.14	1	0.0111111				13.2	1	0.0111111				17.24	3
						13,17.3	1	0.0111111				12.14	2	0.0222222										12.13	8	0.0888889				8.9	1	0.0111111				13	1	0.0111111				14.15	4	0.0444444				17.25	4
						13,19.3	1	0.0111111				12.15	3	0.0333333										12.14	2	0.0222222				8.12	1	0.0111111										14.17	5	0.0555556				17.26	2
						13,20.3	1	0.0111111				12.3,13	1	0.0111111										13.14	1	0.0111111				8.13	2	0.0222222										14.18	1	0.0111111				18	1
						14	3	0.0333333				14	6	0.0666667																8.14	1	0.0111111										14.2	1	0.0111111				18.19	2
						14.15	6	0.0666667				14.15	2	0.0222222																8.15	2	0.0222222										15	1	0.0111111				18.2	2
						14,15.3	3	0.0333333																						8.17	1	0.0111111										15.16	4	0.0444444				18.22	1
						14.16	1	0.0111111																						9	1	0.0111111										15.17	3	0.0333333				18.23	1
						14,16.3	1	0.0111111																						9.1	2	0.0222222										15.18	3	0.0333333				18.25	1
						14.17	1	0.0111111																						9.12	3	0.0333333										15.19	1	0.0111111				18.27	1
						14,17.3	3	0.0333333																						9.14	1	0.0111111										15.2	3	0.0333333				19	2
						14,18.3	1	0.0111111																						9.19	1	0.0111111										16	1	0.0111111				19.21	1
						14.3,15	1	0.0111111																						10	1	0.0111111										16.17	6	0.0666667				19.22	3
						14.3,16.3	1	0.0111111																						10.11	4	0.0444444										16.18	5	0.0555556				19.23	4
						15	2	0.0222222																						10.12	1	0.0111111										16.19	1	0.0111111				19.24	2
Total	90	1	Total	180	1	15,15.3	2	0.0222222				Total	90	1	Total	180	1	Total	90	1	Total	180	1	Total	90	1	Total	180	1	10.13	2	0.0222222				Total	90	1	Total	180	1	16.2	1	0.0111111				19.25	2
						15.16	3	0.0333333																						10.14	1	0.0111111										17	3	0.0333333				19.26	1
						15,17.3	3	0.0333333																						10.16	2	0.0222222										17.18	3	0.0333333				20	2
						15,18.3	2	0.0222222																						11	1	0.0111111										17.2	1	0.0111111				20.22	2
						16	2	0.0222222																						11.12	4	0.0444444										18	1	0.0111111				20.23	2
						16,16.3	2	0.0222222																						11.13	3	0.0333333										18.2	1	0.0111111				21.23	2
						16,17.3	3	0.0333333																						11.14	1	0.0111111										19.21	1	0.0111111				21.25	1
						16,18.3	3	0.0333333																						11.15	2	0.0222222																22.23	1
						16.3,17.3	1	0.0111111																						11.17	3	0.0333333										Total	90	1	Total	180	1	22.25	2
						16.3,19.3	1	0.0111111																						12	3	0.0333333																23	1
						17,17.3	1	0.0111111																						12.13	2	0.0222222																23.24	2
						17.3	3	0.0333333																						12.15	3	0.0333333																23.25	1
						17.3,18.3	3	0.0333333																						12.17	3	0.0333333																24	3
						19.3	1	0.0111111																						13.14	1	0.0111111																24.25	1
																														13.15	2	0.0222222																26.28	1
						Total	90	1	Total	180																				13.16	1	0.0111111
																														13.17	1	0.0111111																Total	90
																														13.18	1	0.0111111
																														13.22	1	0.0111111
																														15	2	0.0222222
																														15.16	1	0.0111111
																														15.19	1	0.0111111
																														16.17	1	0.0111111
																														17	1	0.0111111
																														Total	90	1	Total	180	1
[truncated: 97 more columns]

## Sheet: Página2
Supplementary information
Systematic STR analysis of old post-vasectomy seminal fluid stains to examine evidence stored for 16 years
Julianna Kesselring Romero1, Eloisa Auler Bittencourt1,2, José Arnaldo Soares-Vieira3, Ana Claudia Pacheco4, Alexandre Learth Soares4, Edna Sadayo Miazato Iwamura 1*
1 Laboratório de Patologia Molecular, Departamento de Patologia - Escola Paulista de Medicina /Universidade Federal de São Paulo (EPM/UNIFESP), SP, Brazil; 2 Academia de Polícia de São Paulo (ACADEPOL), SP, Brazil; 3 Departamento de Medicina Legal, Ética Médica, Medicina Social e do Trabalho- Faculdade de Medicina da Universidade São Paulo (USP), SP, Brazil; 4 Instituto de Criminalística-Superint…
* Corresponding author : Edna Sadayo Miazato Iwamura, phone +55 11 5576 4848 ext 1386, e-mail: edna.iwamura@unifesp.com
Departamento de Patologia, Escola Paulista de Medicina/Universidade Federal de São Paulo (EPM/UNIFESP), Rua Botucatu 740, Edifício Lemos Torres. Vila Clementino- CEP 04023-62, São Paulo, SP- Brazil.
